# Supplementary material for: Cellular Uptake and Toxicological Effects of Differently Sized Zinc Oxide Nanoparticles in Intestinal Cells †
Source: Toxics. 2021 Apr 27;9(5):96. doi: 10.3390/toxics9050096 (PMC8146923; doi:10.3390/toxics9050096)
Supplement: Supplementary file 1 [file toxics-09-00096-s001.zip]

Archive with 1 entries (1 files):
- toxics-1161707-supplementary.pdf
